# Supplementary material for: The Effect of Fibrous Reinforcement on the Polycondensation Degree of Slag-Based Alkali Activated Composites
Source: Polymers (Basel). 2021 Aug 10;13(16):2664. doi: 10.3390/polym13162664 (PMC8399163; doi:10.3390/polym13162664)
Supplement: Supplementary file 1 [file polymers-13-02664-s001.zip]

Archive with 1 entries (1 files):
- polymers-1308270-supplementary.pdf
